# Supplementary material for: Characterization of Pathogenic Vibrio parahaemolyticus Isolated From Fish Aquaculture of the Southwest Coastal Area of Bangladesh
Source: Front Microbiol. 2021 Mar 8;12:635539. doi: 10.3389/fmicb.2021.635539 (PMC7982743; doi:10.3389/fmicb.2021.635539)
Supplement: Supplementary file 2 [file Table_2.xlsx]

## Sheet: Sheet1
Supplementary Table 2: Antimicrobial susceptibility pattern of V. parahaemolyticus by disc diffusion method
Sl No.	Isolate ID	Amoxacillin (AML)	Ampicillin (AMP)	Ceftriaxone (CRO)	Cefotaxime (CTX)	Cefixime (CFM)	Cefoxitin (FOX)	Piperacillin/Tazobactam (TZP)	Imipenem (IPM)	Meropenem (MEM)	Streptomycin (S)	Gentamicin (CN)	Nalidixic Acid (NA)	Ciprofloxacin (CIP)	Sulfamethoxazole-Trimethoprim (SXT)	Tetracycline (TE)
		25 μg	10 μg	30 μg	30 μg	5 μg	30 μg	110 μg	10 μg	10 μg	10 μg	10 μg	30 μg	5 μg	30 μg	30 μg
1	R01-15	R	R	S	S	S	S	S	S	S	S	I	S	S	S	S
2	R01-54	R	R	S	S	S	S	S	S	S	S	S	S	S	S	S
3	R01-55	R	R	S	S	S	S	S	S	S	S	S	S	S	S	S
4	R06-70	R	R	I	S	I	S	S	S	S	S	R	S	S	S	S
5	R06-75	R	R	S	R	S	S	S	S	S	S	S	S	S	S	S
6	R06-88	R	I	S	S	S	S	S	S	S	S	S	S	S	S	S
7	R06-99	R	R	S	R	I	S	S	S	S	S	S	S	S	S	S
8	R06-100	R	R	R	I	S	S	S	S	S	S	S	S	S	S	S
9	R06-101	R	R	R	S	S	S	S	S	S	S	S	S	S	S	S
10	R06-102	I	R	S	S	S	S	S	S	S	S	S	S	S	S	S
11	R06-106	R	R	I	R	I	I	S	S	I	S	R	S	I	S	S
12	R06-107	R	R	R	R	I	I	S	S	I	S	S	S	I	S	S
13	R09-14	R	R	S	R	S	I	S	S	S	S	S	S	S	S	S
14	R09-20	R	R	S	S	S	S	S	S	S	S	S	S	S	S	S
15	R10-16	R	R	S	S	S	S	S	S	S	S	S	S	S	S	S
16	R11-40	R	R	S	S	I	S	S	S	S	R	S	S	S	S	S
17	R12-76	R	R	S	S	I	S	S	S	S	S	S	S	S	S	S
